# Supplementary material for: 2-(3-Nitro­phen­oxy)quinoxaline
Source: Acta Crystallogr Sect E Struct Rep Online. 2010 Aug 28;66(Pt 9):o2429. doi: 10.1107/S1600536810034100 (PMC3007878; doi:10.1107/S1600536810034100)
Supplement: Supplementary file 2 [file e-66-o2429-Isup2.hkl]

#
# h,k,l, Fc-squared, Fo-squared, sigma(Fo-squared) and status flag
#
data_I
_shelx_title '  P21'
_shelx_refln_list_code          4
_shelx_F_calc_maximum      106.67
_exptl_crystal_F_000       276.00
_reflns_d_resolution_high  0.7702
 
loop_
 _symmetry_equiv_pos_as_xyz
 'x, y, z'
 '-x, y+1/2, -z'
 
_cell_length_a     6.0643
_cell_length_b     5.3676
_cell_length_c    18.2443
_cell_angle_alpha  90.000
_cell_angle_beta   91.780
_cell_angle_gamma  90.000
 
_shelx_F_squared_multiplier     1.000
 
loop_
 _refln_index_h
 _refln_index_k
 _refln_index_l
 _refln_F_squared_calc
 _refln_F_squared_meas
 _refln_F_squared_sigma
 _refln_observed_status
   1   0   0       48.45       48.74      1.05 o
   2   0   0      486.21      517.83      9.22 o
   3   0   0       34.05       30.56      1.34 o
   4   0   0       15.70       20.56      1.39 o
   5   0   0      316.36      319.66      7.88 o
   6   0   0      309.87      331.86      8.49 o
   7   0   0       35.96       36.20      3.11 o
   1   1   0      498.60      494.22      6.75 o
   2   1   0      119.91      129.58      1.86 o
   3   1   0      213.02      230.08      3.20 o
   4   1   0      136.37      134.60      2.20 o
   5   1   0      401.80      417.66      5.80 o
   6   1   0        7.70        7.22      0.76 o
   7   1   0        1.89        2.09      0.85 o
   0   2   0      576.77      548.21     12.25 o
   1   2   0     1193.17     1208.07     14.85 o
   2   2   0      736.14      801.98     11.01 o
   3   2   0      122.42      131.00      2.28 o
   4   2   0        1.64        2.07      0.47 o
   5   2   0        7.45        8.30      0.72 o
   6   2   0       38.69       39.98      1.74 o
   7   2   0       49.46       51.71      1.74 o
   1   3   0       59.31       58.97      1.10 o
   2   3   0       13.19       17.61      0.85 o
   3   3   0       51.13       46.12      1.59 o
   4   3   0       11.68        9.53      0.71 o
   5   3   0       29.37       26.46      1.80 o
   6   3   0        2.23        3.32      0.65 o
   7   3   0       19.93       27.61      2.10 o
   0   4   0       13.25       17.33      1.36 o
   1   4   0       55.30       57.50      1.36 o
   2   4   0       25.70       26.88      3.10 o
   3   4   0       10.31       10.36      0.74 o
   4   4   0       27.68       25.84      2.40 o
   5   4   0       26.31       30.67      2.85 o
   6   4   0        3.78        3.55      0.81 o
   1   5   0       19.23       19.89      2.07 o
   2   5   0       30.76       32.27      1.39 o
   3   5   0       16.74       18.52      1.21 o
   4   5   0        6.20        9.21      0.96 o
   5   5   0       78.62       79.70      3.71 o
   0   6   0      461.78      523.12     18.99 o
   1   6   0        6.87       11.43      1.72 o
   2   6   0        9.50       10.33      1.52 o
   3   6   0        1.05        1.41      0.72 o
   4   6   0        4.83        6.06      0.94 o
  -7   0   1        6.15        7.47      1.36 o
  -6   0   1       50.67       48.11      2.42 o
  -5   0   1        2.98        2.45      0.64 o
  -4   0   1       92.76       91.28      4.97 o
  -3   0   1       19.17       15.27      0.82 o
  -2   0   1       92.06       94.31      2.02 o
  -1   0   1     1329.21     1389.64     28.71 o
   1   0   1      541.67      537.15     11.85 o
   2   0   1      100.70       95.06      2.01 o
   3   0   1       87.12       88.09      2.09 o
   4   0   1       35.69       38.98      1.74 o
   5   0   1        9.44       11.91      1.25 o
   6   0   1     1143.21     1074.78     74.70 o
   7   0   1        0.04        0.63      0.98 o
  -7   1   1       10.91       11.04      1.12 o
  -6   1   1       66.69       67.43      2.92 o
  -5   1   1      423.53      443.66      6.11 o
  -4   1   1      355.46      392.52      5.32 o
  -3   1   1      533.84      602.47      9.52 o
  -2   1   1      639.15      659.11     11.07 o
  -1   1   1      460.53      456.66      5.70 o
   0   1   1       17.08       17.41      0.45 o
   1   1   1      247.15      248.50      3.52 o
   2   1   1      271.22      271.45      3.58 o
   3   1   1       15.94       16.82      0.69 o
   4   1   1       79.14       80.41      2.00 o
   5   1   1       83.20       82.11      1.71 o
   6   1   1       31.58       31.16      1.35 o
   7   1   1        9.11        9.54      0.92 o
  -7   2   1       28.07       31.66      1.51 o
  -6   2   1        7.50        8.10      0.81 o
  -5   2   1       43.28       44.30      1.37 o
  -4   2   1       43.13       49.36      1.33 o
  -3   2   1       35.26       34.94      0.99 o
  -2   2   1      342.01      368.56      5.89 o
  -1   2   1      246.92      250.79      3.59 o
   0   2   1      370.16      352.73      4.52 o
   1   2   1        4.11        3.67      0.52 o
   2   2   1      129.02      135.57      2.25 o
   3   2   1      326.09      331.20      4.95 o
   4   2   1      423.74      438.00      6.50 o
   5   2   1       51.80       51.09      1.46 o
   6   2   1       12.73       12.45      0.92 o
   7   2   1       16.93       18.91      1.23 o
  -7   3   1        2.74        5.03      1.27 o
  -6   3   1       14.97       15.43      1.23 o
  -5   3   1        0.82        0.80      0.47 o
  -4   3   1        8.19        8.76      0.69 o
  -3   3   1       36.96       35.91      1.10 o
  -2   3   1      140.00      154.24      2.60 o
  -1   3   1       54.07       57.82      1.29 o
   0   3   1       40.67       39.41      1.01 o
   1   3   1      161.17      169.13      2.71 o
   2   3   1       51.90       52.90      1.27 o
   3   3   1       16.20       18.93      0.85 o
   4   3   1        5.57        6.76      0.71 o
   5   3   1        8.70        9.86      0.79 o
   6   3   1        6.20        6.07      0.76 o
   7   3   1       14.99       16.62      1.75 o
  -6   4   1        7.67        9.50      1.46 o
  -5   4   1       22.31       23.79      1.43 o
  -4   4   1       94.42       92.37      2.45 o
  -3   4   1       37.06       39.04      1.81 o
  -2   4   1      310.37      317.97      5.53 o
  -1   4   1       21.26       21.63      0.81 o
   0   4   1       25.23       27.06      0.93 o
   1   4   1      155.34      152.18      3.00 o
   2   4   1       86.49       90.73      1.90 o
   3   4   1       69.89       63.54      2.58 o
   4   4   1       40.82       31.14      1.49 o
   5   4   1       50.96       48.37      1.82 o
   6   4   1        0.77        0.99      0.72 o
  -5   5   1       11.38       11.78      2.16 o
  -4   5   1       50.09       41.84      1.71 o
  -3   5   1      117.11      107.55      2.72 o
  -2   5   1       20.34       18.85      1.29 o
  -1   5   1       34.69       36.70      1.20 o
   0   5   1       88.22       87.39      4.10 o
   1   5   1      181.82      183.19      3.67 o
   2   5   1       12.87       13.38      1.08 o
   3   5   1        4.19        6.61      0.80 o
   4   5   1        7.92        7.17      0.93 o
   5   5   1       47.08       56.76      2.14 o
  -4   6   1       11.20       12.11      1.20 o
  -3   6   1        5.94        6.70      0.92 o
  -2   6   1        9.33        9.51      0.96 o
  -1   6   1      120.06      123.27      3.50 o
   0   6   1      237.14      276.62     22.97 o
   1   6   1        2.98        6.20      3.09 o
   2   6   1        4.71        5.27      0.82 o
   3   6   1        5.97        7.07      1.01 o
  -7   0   2       13.89       17.14      1.82 o
  -6   0   2        0.50        0.81      0.88 o
  -5   0   2       18.76       17.73      2.53 o
  -4   0   2      148.13      151.82      3.39 o
  -3   0   2        7.81        4.70      0.50 o
  -2   0   2      501.44      536.56      9.99 o
  -1   0   2     2010.77     2103.45     88.34 o
   0   0   2      646.60      635.93     16.92 o
   1   0   2     1693.71     1651.38     32.93 o
   2   0   2      178.05      160.52      3.15 o
   3   0   2        0.19        1.02      0.33 o
   4   0   2       17.66       17.47      1.06 o
   5   0   2       88.43       85.63      3.17 o
   6   0   2      483.25      454.94     27.62 o
   7   0   2        1.57       -0.45      1.05 o
  -7   1   2       14.04       15.10      1.32 o
  -6   1   2      148.47      149.92      3.19 o
  -5   1   2      755.38      782.72     10.20 o
  -4   1   2       30.89       28.50      0.90 o
  -3   1   2      221.20      258.82      3.56 o
  -2   1   2      306.44      315.44      5.70 o
  -1   1   2      263.66      268.00      4.42 o
   0   1   2     1592.12     1555.92     20.65 o
   1   1   2    11378.04    11017.45    134.20 o
   2   1   2     1929.25     1986.05     24.27 o
   3   1   2      761.96      800.84     10.09 o
   4   1   2       34.76       32.33      1.02 o
   5   1   2       50.13       47.00      1.67 o
   6   1   2       41.32       38.57      1.37 o
   7   1   2       38.96       39.82      1.68 o
  -7   2   2        7.49        6.61      0.98 o
  -6   2   2       14.93       14.25      0.97 o
  -5   2   2       97.93       98.22      2.13 o
  -4   2   2      185.12      190.70      3.31 o
  -3   2   2        8.17        6.90      0.39 o
  -2   2   2      243.56      264.25      3.55 o
  -1   2   2       30.87       32.67      0.77 o
   0   2   2      274.32      266.58      3.79 o
   1   2   2      132.51      145.01      2.04 o
   2   2   2      380.94      415.87      5.95 o
   3   2   2       31.98       29.05      0.92 o
   4   2   2        1.75        2.50      0.44 o
   5   2   2        0.10       -0.34      0.39 o
   6   2   2        0.12        0.28      0.62 o
   7   2   2       31.15       33.95      1.58 o
  -7   3   2      176.20      185.95      4.32 o
  -6   3   2        5.17        9.08      1.27 o
  -5   3   2       19.10       21.48      1.28 o
  -4   3   2       18.55       15.80      0.97 o
  -3   3   2        0.29        0.36      0.33 o
  -2   3   2      174.12      190.85      3.09 o
  -1   3   2      273.89      290.07      3.91 o
   0   3   2      116.18      112.33      2.07 o
   1   3   2        6.28        7.63      0.61 o
   2   3   2       77.61       76.07      1.58 o
   3   3   2        1.43        0.83      0.43 o
   4   3   2       18.77       18.45      0.93 o
   5   3   2       11.45        8.77      0.85 o
   6   3   2        1.67        2.31      0.62 o
   7   3   2       28.00       33.94      1.86 o
  -6   4   2       34.30       39.37      1.97 o
  -5   4   2       77.35       75.87      2.32 o
  -4   4   2       29.03       28.55      1.97 o
  -3   4   2        6.23        8.32      0.82 o
  -2   4   2       14.32       14.97      1.91 o
  -1   4   2        5.28        4.81      0.42 o
   0   4   2       20.54       18.95      0.82 o
   1   4   2       42.31       39.14      2.10 o
   2   4   2       69.86       73.61      1.68 o
   3   4   2       14.13       12.41      0.78 o
   4   4   2       68.40       59.70      2.00 o
   5   4   2        9.53        8.88      0.82 o
   6   4   2        6.83        8.30      1.60 o
  -5   5   2      223.42      220.92      6.95 o
  -4   5   2       22.38       22.69      1.98 o
  -3   5   2        4.32        6.83      0.95 o
  -2   5   2       17.74       16.53      1.59 o
  -1   5   2        3.80        4.18      0.75 o
   0   5   2       88.40      106.38      3.87 o
   1   5   2       64.88       83.72      3.00 o
   2   5   2       11.96       12.52      1.40 o
   3   5   2       60.77       65.07      2.29 o
   4   5   2        2.50        3.68      0.73 o
   5   5   2       37.90       39.67      2.14 o
  -3   6   2       16.13       17.05      1.36 o
  -2   6   2        1.11        4.03      1.23 o
  -1   6   2        5.99        6.25      1.14 o
   0   6   2       48.96       69.83      6.78 o
   1   6   2       40.43       43.67      2.86 o
   2   6   2        5.96        7.64      1.95 o
   3   6   2        1.93        3.17      0.83 o
  -7   0   3      112.83      125.13      4.34 o
  -6   0   3       84.06       83.98      3.20 o
  -5   0   3        9.03       11.28      1.32 o
  -4   0   3      182.55      184.50      3.97 o
  -3   0   3      534.38      631.75     16.95 o
  -2   0   3      810.65      954.79     17.14 o
  -1   0   3      375.62      378.32      9.82 o
   0   0   3      301.52      292.86      5.76 o
   1   0   3      293.29      267.87      9.99 o
   2   0   3       50.96       51.55      1.31 o
   3   0   3       81.63       78.22      1.92 o
   4   0   3       66.22       63.79      2.12 o
   5   0   3      275.64      275.09      5.72 o
   6   0   3      200.13      178.32     16.45 o
   7   0   3      123.15      115.86      4.16 o
  -7   1   3       12.68       12.84      1.27 o
  -6   1   3       22.04       24.75      1.21 o
  -5   1   3      105.94      106.97      2.07 o
  -4   1   3       51.26       60.61      1.30 o
  -3   1   3      257.92      301.55      4.07 o
  -2   1   3       19.18       17.67      0.52 o
  -1   1   3       95.58       85.78      1.23 o
   0   1   3     1400.88     1354.11     16.50 o
   1   1   3     2299.39     2248.83     39.10 o
   2   1   3        5.20        7.28      0.45 o
   3   1   3       33.37       31.72      0.81 o
   4   1   3       28.60       26.35      0.84 o
   5   1   3       12.51       11.46      0.78 o
   6   1   3      103.37       99.67      2.52 o
   7   1   3      173.63      171.76      3.45 o
  -7   2   3        4.71        4.30      1.04 o
  -6   2   3       26.64       27.83      1.57 o
  -5   2   3       33.93       38.76      1.31 o
  -4   2   3       96.44      101.86      2.05 o
  -3   2   3      108.26      110.73      1.78 o
  -2   2   3      108.80      114.38      1.73 o
  -1   2   3      338.00      330.78      4.79 o
   0   2   3      125.35      125.01      1.94 o
   1   2   3      238.69      250.83      4.11 o
   2   2   3       53.50       60.35      1.27 o
   3   2   3      205.74      206.88      2.97 o
   4   2   3       75.10       71.52      1.64 o
   5   2   3        2.76        2.36      0.51 o
   6   2   3       10.62       11.76      1.10 o
   7   2   3        4.64        7.63      0.86 o
  -7   3   3       39.96       42.14      2.07 o
  -6   3   3        3.74        3.63      0.79 o
  -5   3   3       19.37       17.48      1.17 o
  -4   3   3       38.78       37.74      1.19 o
  -3   3   3       16.19       15.67      0.76 o
  -2   3   3       55.58       50.17      1.02 o
  -1   3   3     1887.23     1959.95     24.04 o
   0   3   3       20.37       16.24      0.66 o
   1   3   3       76.54       73.34      2.16 o
   2   3   3       97.01       90.62      1.79 o
   3   3   3        3.94        3.65      0.49 o
   4   3   3      124.88      117.54      3.58 o
   5   3   3      156.40      151.36      3.38 o
   6   3   3        9.40        9.94      0.89 o
   7   3   3        5.01        5.96      0.84 o
  -6   4   3        4.30        7.68      1.42 o
  -5   4   3       13.76       18.26      1.70 o
  -4   4   3       70.36       80.34      4.08 o
  -3   4   3        6.06        5.52      0.69 o
  -2   4   3       35.83       37.60      1.37 o
  -1   4   3        5.13        5.73      0.44 o
   0   4   3       77.40       74.19      1.74 o
   1   4   3       63.85       58.46      1.39 o
   2   4   3        7.55        8.71      0.66 o
   3   4   3        0.44        0.00      0.40 o
   4   4   3       41.85       37.28      1.31 o
   5   4   3        0.31        0.32      0.59 o
   6   4   3       18.95       21.02      1.46 o
  -5   5   3       41.28       46.41      1.94 o
  -4   5   3       44.66       40.89      1.71 o
  -3   5   3       29.89       27.21      1.39 o
  -2   5   3        3.70        3.55      0.67 o
  -1   5   3       13.37       14.77      1.14 o
   0   5   3      392.71      390.73      6.78 o
   1   5   3      344.82      358.88      7.03 o
   2   5   3       49.48       47.00      3.61 o
   3   5   3       60.57       58.77      2.98 o
   4   5   3       22.99       20.61      1.55 o
   5   5   3        1.31        2.46      0.90 o
  -3   6   3       24.48       20.91      2.22 o
  -2   6   3       49.25       53.14      2.82 o
  -1   6   3       39.25       42.02      2.00 o
   0   6   3      103.13      113.45      3.32 o
   1   6   3       48.45       50.79      2.15 o
   2   6   3        3.47        5.23      0.97 o
   3   6   3       34.34       41.88      5.44 o
  -7   0   4        0.05       -0.15      0.94 o
  -6   0   4       25.24       25.39      2.31 o
  -5   0   4       63.97       66.60      2.14 o
  -4   0   4      177.21      196.62      4.18 o
  -3   0   4     1101.14     1311.98     22.98 o
  -2   0   4      577.58      631.67     11.19 o
  -1   0   4      344.97      338.74      8.95 o
   0   0   4     3426.78     3304.16     59.14 o
   1   0   4      133.71      130.55      5.65 o
   2   0   4     1247.58     1173.37     22.06 o
   3   0   4      851.13      829.46     14.80 o
   4   0   4      332.27      342.97      8.97 o
   5   0   4      110.97      105.55      2.78 o
   6   0   4        1.31        1.53      0.92 o
   7   0   4       19.29       22.00      2.02 o
  -7   1   4       28.16       34.63      1.58 o
  -6   1   4       44.81       44.57      1.48 o
  -5   1   4      225.60      234.30      3.57 o
  -4   1   4       28.11       31.97      0.94 o
  -3   1   4      257.52      283.08      3.86 o
  -2   1   4       47.31       55.29      1.84 o
  -1   1   4      203.04      188.61      7.03 o
   0   1   4     2910.45     2840.46     37.56 o
   1   1   4     4210.52     4113.12     55.74 o
   2   1   4      115.88      120.58      1.80 o
   3   1   4      426.64      457.93      5.98 o
   4   1   4       11.16       12.89      0.64 o
   5   1   4       13.45       12.80      0.72 o
   6   1   4       56.04       55.04      1.62 o
   7   1   4       15.27       15.82      1.10 o
  -7   2   4       21.19       24.42      1.57 o
  -6   2   4       59.52       59.98      2.00 o
  -5   2   4      280.04      273.48      4.49 o
  -4   2   4     1136.37     1134.74     15.67 o
  -3   2   4       75.15       71.39      1.85 o
  -2   2   4       95.39       97.61      1.53 o
  -1   2   4        5.32        4.51      0.36 o
   0   2   4       51.22       44.73      1.03 o
   1   2   4      495.88      502.46      6.39 o
   2   2   4     1023.20     1067.34     13.27 o
   3   2   4       41.18       38.72      0.91 o
   4   2   4       58.12       54.20      1.41 o
   5   2   4       35.08       33.37      1.20 o
   6   2   4        1.53        0.60      0.54 o
   7   2   4        4.75        6.97      1.44 o
  -7   3   4       17.76       17.97      1.59 o
  -6   3   4        0.71        0.89      0.67 o
  -5   3   4       39.88       37.10      1.55 o
  -4   3   4       29.75       31.15      1.34 o
  -3   3   4       38.46       35.91      1.06 o
  -2   3   4      130.37      127.31      1.97 o
  -1   3   4      243.05      255.85      3.61 o
   0   3   4       34.35       29.51      0.75 o
   1   3   4       50.61       47.28      1.00 o
   2   3   4       83.05       76.95      1.62 o
   3   3   4       45.78       44.67      1.26 o
   4   3   4       30.32       29.41      1.13 o
   5   3   4      113.36       92.56      2.15 o
   6   3   4        0.74       -0.02      0.60 o
  -6   4   4       64.02       76.62      2.70 o
  -5   4   4      167.07      166.01      3.76 o
  -4   4   4      237.76      226.73      4.54 o
  -3   4   4       28.37       29.22      1.30 o
  -2   4   4        2.69        4.07      0.77 o
  -1   4   4       46.71       49.83      1.69 o
   0   4   4       24.70       27.60      1.42 o
   1   4   4       57.90       61.69      1.61 o
   2   4   4       36.46       37.86      1.38 o
   3   4   4       31.93       29.22      1.25 o
   4   4   4       29.57       27.21      1.47 o
   5   4   4        1.92        0.69      0.63 o
   6   4   4        3.58        4.78      0.77 o
  -5   5   4       44.64       41.58      1.87 o
  -4   5   4        3.66        4.91      0.84 o
  -3   5   4       36.30       35.08      1.54 o
  -2   5   4        2.83        2.14      0.61 o
  -1   5   4        9.47        9.20      0.96 o
   0   5   4       33.55       44.23      4.34 o
   1   5   4       50.76       52.59      5.17 o
   2   5   4        9.40        9.75      1.10 o
   3   5   4       31.52       33.41      1.47 o
   4   5   4        3.57        3.60      0.67 o
   5   5   4        0.96        2.10      0.94 o
  -3   6   4       38.66       43.70      2.23 o
  -2   6   4       59.93       62.13      2.37 o
  -1   6   4        2.82        4.73      2.59 o
   0   6   4       22.41       23.26      4.74 o
   1   6   4       33.15       40.23      3.59 o
   2   6   4       21.52       24.38      2.14 o
   3   6   4       35.97       43.75      3.72 o
  -7   0   5        8.70        9.69      1.47 o
  -6   0   5        4.42        4.80      0.88 o
  -5   0   5       23.43       24.71      1.42 o
  -4   0   5      126.00      136.13      3.14 o
  -3   0   5      410.03      509.02      9.29 o
  -2   0   5      189.73      215.25      4.10 o
  -1   0   5      235.85      250.06      6.45 o
   0   0   5      108.84       99.71      1.97 o
   1   0   5      397.78      332.06     12.88 o
   2   0   5      203.64      180.23      3.69 o
   3   0   5      259.44      254.85      5.00 o
   4   0   5        0.07        0.68      0.63 o
   5   0   5       61.68       59.59      1.97 o
   6   0   5      139.93      138.96      3.59 o
   7   0   5        0.23        0.13      0.89 o
  -7   1   5       29.09       32.00      1.71 o
  -6   1   5      120.16      124.69      2.61 o
  -5   1   5       84.20       90.58      1.81 o
  -4   1   5       15.26       16.46      0.72 o
  -3   1   5      121.96      133.04      2.06 o
  -2   1   5      161.87      170.17      2.38 o
  -1   1   5      307.33      320.17      4.93 o
   0   1   5      455.14      427.34      6.47 o
   1   1   5      974.33     1008.91     13.81 o
   2   1   5       13.10       14.67      0.56 o
   3   1   5        3.89        4.98      0.38 o
   4   1   5       45.88       45.66      1.10 o
   5   1   5       33.81       32.61      1.11 o
   6   1   5      195.96      190.95      3.52 o
   7   1   5      190.33      180.63      3.99 o
  -7   2   5       44.15       41.78      1.87 o
  -6   2   5      121.19      114.34      2.91 o
  -5   2   5       21.21       22.71      1.16 o
  -4   2   5        4.92        6.29      0.52 o
  -3   2   5        7.75        7.72      0.48 o
  -2   2   5       10.93       11.32      0.54 o
  -1   2   5      161.53      189.56      2.93 o
   0   2   5     1156.15     1183.16     20.38 o
   1   2   5      704.70      692.35      8.70 o
   2   2   5     1060.36     1049.20     19.17 o
   3   2   5       15.08       12.05      0.56 o
   4   2   5       90.59       90.03      1.91 o
   5   2   5       13.75       12.42      0.85 o
   6   2   5       34.91       34.43      1.40 o
   7   2   5       27.39       25.24      1.55 o
  -6   3   5       14.29       14.77      1.24 o
  -5   3   5       55.83       55.67      1.89 o
  -4   3   5       88.00       98.78      3.84 o
  -3   3   5       33.43       34.34      1.29 o
  -2   3   5      116.47      123.08      2.21 o
  -1   3   5       36.82       39.98      1.03 o
   0   3   5       13.04       15.18      0.67 o
   1   3   5      201.77      189.43      2.74 o
   2   3   5       28.51       28.41      0.86 o
   3   3   5        8.79        8.64      0.65 o
   4   3   5       40.66       42.55      1.33 o
   5   3   5      144.19      131.51      2.70 o
   6   3   5        1.54        1.39      0.61 o
  -6   4   5       35.94       42.92      1.97 o
  -5   4   5       70.43       68.96      2.21 o
  -4   4   5      169.08      165.80      3.61 o
  -3   4   5       50.62       46.13      1.58 o
  -2   4   5        7.95        7.62      0.74 o
  -1   4   5       32.01       34.20      1.07 o
   0   4   5      308.28      315.51      4.36 o
   1   4   5      515.19      495.91      7.22 o
   2   4   5      508.89      488.55      8.03 o
   3   4   5       48.41       47.38      1.40 o
   4   4   5       11.55        9.67      0.81 o
   5   4   5       28.30       27.04      1.32 o
   6   4   5       15.12       18.23      1.49 o
  -5   5   5       18.28       21.75      1.72 o
  -4   5   5        2.81        3.00      0.87 o
  -3   5   5       22.18       20.63      1.28 o
  -2   5   5       33.05       31.82      1.39 o
  -1   5   5        3.30        2.65      0.69 o
   0   5   5      137.23      138.61      3.01 o
   1   5   5      252.60      257.01      6.16 o
   2   5   5       18.18       17.77      1.12 o
   3   5   5        8.29        8.06      0.76 o
   4   5   5        5.69        6.48      0.78 o
   5   5   5        2.12        0.67      0.86 o
  -3   6   5       12.27       13.33      1.37 o
  -2   6   5       26.43       26.03      1.70 o
  -1   6   5        1.68        1.57      1.00 o
   0   6   5        6.35        7.31      2.42 o
   1   6   5      113.46      117.21      4.09 o
   2   6   5        2.52        2.99      0.95 o
   3   6   5       53.05       66.72      5.03 o
  -7   0   6        9.43       11.71      1.56 o
  -6   0   6        0.39        0.01      0.64 o
  -5   0   6        1.46        1.66      0.62 o
  -4   0   6        8.04        9.52      0.82 o
  -3   0   6      194.64      219.65      4.38 o
  -2   0   6     1680.83     1839.49     31.79 o
  -1   0   6      108.96      115.30      2.85 o
   0   0   6       25.62       30.86      0.86 o
   1   0   6       44.43       38.35      1.06 o
   2   0   6       32.53       29.14      0.99 o
   3   0   6     1148.18     1175.42     20.76 o
   4   0   6      127.07      130.26      3.07 o
   5   0   6        4.95        6.62      0.90 o
   6   0   6       14.73       15.71      1.29 o
   7   0   6       30.01       25.51      2.90 o
  -7   1   6       26.47       32.86      1.77 o
  -6   1   6       20.41       22.66      1.18 o
  -5   1   6       82.71       80.37      1.69 o
  -4   1   6       17.63       19.65      0.79 o
  -3   1   6      242.36      243.63      3.41 o
  -2   1   6      643.22      689.67      9.46 o
  -1   1   6      508.38      506.29      6.35 o
   0   1   6      173.95      172.12      2.56 o
   1   1   6     1028.61     1006.20     13.81 o
   2   1   6        9.71       11.66      0.48 o
   3   1   6      431.01      435.23      5.75 o
   4   1   6       41.57       39.19      1.03 o
   5   1   6       62.88       58.17      1.38 o
   6   1   6       50.93       48.53      1.54 o
   7   1   6        0.89        1.68      0.74 o
  -7   2   6       10.00       11.83      1.21 o
  -6   2   6        5.29        5.79      0.86 o
  -5   2   6      146.86      144.49      3.21 o
  -4   2   6      501.91      491.32      6.55 o
  -3   2   6        8.96        9.13      0.49 o
  -2   2   6       31.89       26.82      1.06 o
  -1   2   6      274.49      285.66      4.24 o
   0   2   6      432.34      464.46      6.41 o
   1   2   6      836.38      878.48     10.97 o
   2   2   6      738.96      721.63      9.16 o
   3   2   6       45.68       41.09      0.99 o
   4   2   6       27.78       27.02      1.05 o
   5   2   6       10.44        8.81      0.75 o
   6   2   6       60.32       51.81      1.63 o
   7   2   6        3.01        3.37      0.84 o
  -6   3   6        6.09        6.73      0.96 o
  -5   3   6        2.17        1.82      0.64 o
  -4   3   6      493.97      485.51      8.31 o
  -3   3   6      260.24      245.79      4.55 o
  -2   3   6      114.14      106.91      2.00 o
  -1   3   6      105.23      113.21      3.82 o
   0   3   6       33.06       35.57      0.83 o
   1   3   6        6.23        7.82      0.46 o
   2   3   6      116.21      114.52      2.11 o
   3   3   6       33.21       26.75      2.13 o
   4   3   6       77.16       64.27      1.64 o
   5   3   6       51.58       41.16      1.42 o
   6   3   6        3.33        2.17      0.65 o
  -6   4   6       36.15       34.58      2.16 o
  -5   4   6       66.24       62.73      2.11 o
  -4   4   6       92.57       93.65      4.70 o
  -3   4   6       12.92       12.81      1.12 o
  -2   4   6        8.19        7.20      0.71 o
  -1   4   6       64.83       68.27      1.58 o
   0   4   6       19.29       17.37      0.84 o
   1   4   6       34.33       39.19      2.62 o
   2   4   6        7.81        8.31      1.20 o
   3   4   6       39.15       39.88      1.46 o
   4   4   6        3.85        3.53      0.62 o
   5   4   6        2.79        2.97      0.66 o
   6   4   6       19.88       17.43      1.20 o
  -5   5   6       40.47       47.72      3.57 o
  -4   5   6        9.79       10.10      1.21 o
  -3   5   6       33.10       30.67      2.02 o
  -2   5   6       18.66       13.62      1.30 o
  -1   5   6       55.49       55.08      2.66 o
   0   5   6        4.34        5.19      0.79 o
   1   5   6        4.50        5.01      1.08 o
   2   5   6       14.56       13.18      1.03 o
   3   5   6       28.83       28.78      1.77 o
   4   5   6        0.00       -0.15      1.01 o
   5   5   6       10.91       14.77      1.11 o
  -3   6   6       30.09       23.71      1.71 o
  -2   6   6       49.12       47.95      2.53 o
  -1   6   6        5.86        6.70      1.30 o
   0   6   6        3.39        3.23      1.32 o
   1   6   6       10.85       15.34      2.63 o
   2   6   6        5.25        4.78      1.20 o
   3   6   6       20.87       27.18      5.66 o
  -7   0   7       12.83       15.45      1.75 o
  -6   0   7        0.60        0.06      0.66 o
  -5   0   7       94.45       86.14      2.49 o
  -4   0   7       22.30       30.75      2.07 o
  -3   0   7      223.11      234.68      4.66 o
  -2   0   7       56.17       57.93      1.50 o
  -1   0   7      227.24      235.42      4.39 o
   0   0   7       88.94       90.12      1.90 o
   1   0   7       90.99       91.78      2.00 o
   2   0   7       55.20       46.57      1.32 o
   3   0   7       40.17       34.17      1.25 o
   4   0   7      120.29      127.19      3.63 o
   5   0   7        1.32        1.24      0.56 o
   6   0   7        1.07        1.48      0.67 o
   7   0   7        7.63        7.89      1.52 o
  -7   1   7       16.80       18.90      1.39 o
  -6   1   7       61.83       54.07      2.81 o
  -5   1   7      216.66      206.63      3.30 o
  -4   1   7       22.66       22.28      0.85 o
  -3   1   7      128.01      146.47      2.44 o
  -2   1   7       96.53      103.45      1.60 o
  -1   1   7        9.75       10.03      0.35 o
   0   1   7      124.97      132.82      2.08 o
   1   1   7      643.82      654.13      8.23 o
   2   1   7        7.89        7.08      0.41 o
   3   1   7      105.66       99.06      1.70 o
   4   1   7       41.01       39.66      1.06 o
   5   1   7       13.88       13.63      0.76 o
   6   1   7       54.73       53.18      1.61 o
   7   1   7      123.74      115.35      2.68 o
  -7   2   7       15.89       18.36      1.42 o
  -6   2   7       52.99       53.59      1.91 o
  -5   2   7        2.71        3.15      0.68 o
  -4   2   7      213.66      208.66      3.55 o
  -3   2   7      133.29      123.15      1.96 o
  -2   2   7        1.95        2.74      0.35 o
  -1   2   7      172.47      186.47      3.27 o
   0   2   7      492.90      521.54      6.62 o
   1   2   7      446.54      445.52      5.77 o
   2   2   7      968.62      951.70     11.97 o
   3   2   7       18.22       18.75      0.79 o
   4   2   7       22.00       19.59      0.96 o
   5   2   7       14.03       11.21      1.11 o
   6   2   7       19.03       20.39      1.17 o
   7   2   7      131.96      126.54      2.91 o
  -6   3   7       31.38       31.98      1.71 o
  -5   3   7       74.84       69.67      2.12 o
  -4   3   7      422.76      424.14      7.41 o
  -3   3   7      285.51      271.89      4.94 o
  -2   3   7        1.77        1.34      0.36 o
  -1   3   7       85.17       86.68      1.70 o
   0   3   7       40.26       37.15      0.87 o
   1   3   7      116.64      113.95      1.86 o
   2   3   7      658.13      631.85      9.00 o
   3   3   7      158.20      156.57      2.83 o
   4   3   7       67.65       64.55      1.67 o
   5   3   7       20.56       21.65      1.17 o
   6   3   7       18.02       14.36      1.04 o
  -6   4   7       11.38       12.96      1.41 o
  -5   4   7       32.09       29.93      1.91 o
  -4   4   7      162.24      152.12      4.01 o
  -3   4   7       37.69       34.49      1.67 o
  -2   4   7        2.03        1.32      0.51 o
  -1   4   7      142.81      136.83      2.83 o
   0   4   7      193.87      189.18      3.63 o
   1   4   7      389.51      394.23      5.90 o
   2   4   7      288.09      282.70      4.53 o
   3   4   7       22.08       22.95      1.09 o
   4   4   7        3.57        2.81      0.78 o
   5   4   7       15.42       14.99      1.05 o
  -5   5   7       52.77       53.56      2.43 o
  -4   5   7        8.96        9.87      1.21 o
  -3   5   7        5.52        3.42      0.84 o
  -2   5   7        4.12        3.88      0.82 o
  -1   5   7       26.95       28.69      3.34 o
   0   5   7       11.50       12.25      1.08 o
   1   5   7      148.80      153.69      3.87 o
   2   5   7       37.91       36.93      1.81 o
   3   5   7       34.06       32.47      1.85 o
   4   5   7       67.18       75.65      2.30 o
  -3   6   7        7.52        4.85      1.01 o
  -2   6   7       26.67       21.01      1.90 o
  -1   6   7        0.85        1.44      1.03 o
   0   6   7       16.19       15.56      3.54 o
   1   6   7        3.61        5.26      1.20 o
   2   6   7        2.35        1.44      0.90 o
   3   6   7       40.60       46.66      2.27 o
  -7   0   8        0.00       -0.26      0.93 o
  -6   0   8        0.29       -0.05      0.64 o
  -5   0   8       11.58       15.21      1.83 o
  -4   0   8        9.27       11.71      1.21 o
  -3   0   8       70.48       84.42      2.13 o
  -2   0   8       79.84       79.92      1.99 o
  -1   0   8       70.61       72.33      1.65 o
   0   0   8      286.96      296.24      6.89 o
   1   0   8      104.82       91.44      2.04 o
   2   0   8        4.62        4.87      0.62 o
   3   0   8       14.29       12.96      0.87 o
   4   0   8      306.57      310.81      6.24 o
   5   0   8        1.48        1.25      0.70 o
   6   0   8        3.09        2.50      0.79 o
   7   0   8       34.08       33.18      2.34 o
  -7   1   8       12.86       16.92      1.95 o
  -6   1   8       20.04       22.67      1.37 o
  -5   1   8        7.88        8.35      0.64 o
  -4   1   8        1.70        1.40      0.38 o
  -3   1   8        9.90       11.39      0.82 o
  -2   1   8      600.64      651.66      8.24 o
  -1   1   8      332.91      318.18      5.22 o
   0   1   8      177.19      188.69      3.15 o
   1   1   8      625.14      640.66      8.10 o
   2   1   8      115.03      117.58      1.86 o
   3   1   8       60.08       59.21      1.36 o
   4   1   8      107.98      107.00      1.93 o
   5   1   8       16.53       18.25      1.00 o
   6   1   8        8.91        7.61      0.79 o
   7   1   8       17.91       16.75      1.16 o
  -7   2   8       36.04       45.28      1.96 o
  -6   2   8       39.98       43.89      2.63 o
  -5   2   8       13.54       14.16      1.04 o
  -4   2   8      137.90      131.34      2.52 o
  -3   2   8       70.84       68.85      1.54 o
  -2   2   8       39.50       32.48      0.93 o
  -1   2   8      336.05      320.02      4.74 o
   0   2   8      354.94      367.17      5.26 o
   1   2   8      435.77      430.67      5.61 o
   2   2   8      202.45      202.05      3.27 o
   3   2   8       59.99       56.86      1.25 o
   4   2   8       35.84       32.50      1.15 o
   5   2   8       35.95       31.54      1.22 o
   6   2   8      108.36       95.84      2.30 o
  -6   3   8        3.43        2.39      0.98 o
  -5   3   8       27.55       24.81      1.62 o
  -4   3   8      598.96      561.21      9.47 o
  -3   3   8      444.13      429.07      7.32 o
  -2   3   8       40.23       39.61      1.11 o
  -1   3   8        1.65        2.26      0.37 o
   0   3   8       81.28       82.45      1.43 o
   1   3   8      254.41      258.89      3.63 o
   2   3   8      157.23      155.77      2.47 o
   3   3   8      116.39      112.25      2.25 o
   4   3   8       47.62       43.93      1.57 o
   5   3   8        1.58        0.72      0.53 o
   6   3   8        3.22        3.26      0.72 o
  -5   4   8        4.54        4.26      1.01 o
  -4   4   8        4.24        5.33      0.97 o
  -3   4   8      180.60      171.49      4.23 o
  -2   4   8       51.34       50.15      1.88 o
  -1   4   8        9.76        8.96      1.14 o
   0   4   8       82.81       76.84      2.31 o
   1   4   8       30.96       29.77      1.45 o
   2   4   8       12.58       13.60      1.23 o
   3   4   8       14.70       14.36      1.04 o
   4   4   8        7.25        7.60      0.76 o
   5   4   8       11.94       12.22      0.98 o
  -4   5   8       10.12       10.87      1.28 o
  -3   5   8       11.47       10.53      1.18 o
  -2   5   8       77.03       68.44      2.40 o
  -1   5   8       11.30        9.81      1.08 o
   0   5   8       30.44       35.39      1.66 o
   1   5   8       13.45       14.77      1.67 o
   2   5   8        2.25        2.35      0.82 o
   3   5   8        2.68        4.06      1.07 o
   4   5   8       19.68       19.43      2.29 o
  -3   6   8        4.03        3.00      0.97 o
  -2   6   8       18.61       16.06      2.29 o
  -1   6   8        0.33       -0.43      0.89 o
   0   6   8       10.29        9.82      1.46 o
   1   6   8       14.87       17.39      1.75 o
   2   6   8        0.64       -0.64      0.82 o
  -7   0   9       10.88       10.27      2.22 o
  -6   0   9       28.19       25.27      2.37 o
  -5   0   9      228.57      195.68      4.43 o
  -4   0   9        5.74        4.28      0.68 o
  -3   0   9        0.51        0.73      0.42 o
  -2   0   9      364.70      402.73      7.44 o
  -1   0   9       50.44       50.32      1.31 o
   0   0   9       19.56       23.22      1.08 o
   1   0   9       14.24       14.16      0.76 o
   2   0   9        1.74        1.56      0.41 o
   3   0   9       11.49       14.28      0.92 o
   4   0   9       41.96       41.04      1.57 o
   5   0   9        3.77        2.54      0.88 o
   6   0   9       13.10       14.39      1.27 o
   7   0   9        1.27        2.18      1.05 o
  -7   1   9        6.98       11.97      1.20 o
  -6   1   9       24.62       21.70      1.33 o
  -5   1   9       77.26       70.95      1.79 o
  -4   1   9        4.45        5.48      0.54 o
  -3   1   9       84.22       81.99      1.48 o
  -2   1   9       64.79       60.22      1.11 o
  -1   1   9      126.98      136.58      2.56 o
   0   1   9       95.65      105.62      1.98 o
   1   1   9      107.19      106.57      1.67 o
   2   1   9       46.61       48.20      1.03 o
   3   1   9        2.69        2.79      0.38 o
   4   1   9      107.18      104.47      1.92 o
   5   1   9       17.39       15.84      0.94 o
   6   1   9        4.42        4.20      0.68 o
   7   1   9       11.21        8.74      0.92 o
  -7   2   9       20.17       22.56      3.29 o
  -6   2   9        1.29        0.91      1.19 o
  -5   2   9       29.95       27.77      1.37 o
  -4   2   9      110.66      107.92      2.20 o
  -3   2   9      489.34      476.69      7.06 o
  -2   2   9       96.84       83.22      2.67 o
  -1   2   9        9.95        8.29      0.60 o
   0   2   9       72.48       72.78      1.41 o
   1   2   9       56.92       55.58      1.08 o
   2   2   9      287.13      294.03      4.54 o
   3   2   9       79.81       78.60      1.54 o
   4   2   9       22.47       22.14      1.20 o
   5   2   9       39.50       37.80      1.33 o
   6   2   9        4.91        5.28      0.75 o
  -6   3   9        4.13        3.20      1.71 o
  -5   3   9       17.52       17.34      1.44 o
  -4   3   9      144.30      137.88      3.65 o
  -3   3   9      701.05      658.49     12.45 o
  -2   3   9        5.63        5.40      0.96 o
  -1   3   9        0.28        0.17      0.52 o
   0   3   9        8.27        8.46      0.71 o
   1   3   9        5.34        6.44      0.51 o
   2   3   9     1465.37     1441.18     19.74 o
   3   3   9      493.41      478.91      7.15 o
   4   3   9        6.00        5.94      0.68 o
   5   3   9       12.47        9.87      0.87 o
   6   3   9        3.74        3.29      0.72 o
  -5   4   9       22.36       23.69      1.74 o
  -4   4   9      106.91       99.94      3.59 o
  -3   4   9      154.17      155.06      3.97 o
  -2   4   9       26.14       21.77      1.39 o
  -1   4   9       46.12       39.62      1.56 o
   0   4   9       74.86       68.23      1.87 o
   1   4   9      108.11      103.59      2.85 o
   2   4   9      191.71      187.44      4.48 o
   3   4   9      121.47      123.04      3.31 o
   4   4   9       13.13       13.80      1.21 o
   5   4   9      100.40       99.78      2.73 o
  -4   5   9        5.48        6.27      1.11 o
  -3   5   9        1.45        0.96      0.75 o
  -2   5   9       64.33       59.07      2.28 o
  -1   5   9       44.55       38.80      1.87 o
   0   5   9       46.08       46.92      1.91 o
   1   5   9       58.20       58.99      2.20 o
   2   5   9       21.49       22.09      1.58 o
   3   5   9       15.15       17.13      1.49 o
   4   5   9       55.51       67.52      2.65 o
  -2   6   9       24.56       25.61      2.76 o
  -1   6   9        3.49        2.88      1.14 o
   0   6   9        8.24        9.71      1.74 o
   1   6   9       19.03       19.37      1.93 o
   2   6   9        0.71        0.52      0.90 o
  -7   0  10       14.33       12.54      2.39 o
  -6   0  10       31.15       28.28      2.04 o
  -5   0  10       20.94       21.65      1.37 o
  -4   0  10        0.95        0.58      0.51 o
  -3   0  10        9.98        9.57      0.92 o
  -2   0  10        3.59        6.51      0.66 o
  -1   0  10       53.93       58.15      1.47 o
   0   0  10        0.33        0.39      0.35 o
   1   0  10      263.17      271.53      5.22 o
   2   0  10       52.42       52.29      1.55 o
   3   0  10       14.01       15.40      0.99 o
   4   0  10      142.11      136.25      3.30 o
   5   0  10        2.69        2.56      0.67 o
   6   0  10        1.18       -0.30      0.61 o
   7   0  10        4.68        3.36      1.24 o
  -7   1  10        1.40        1.29      0.77 o
  -6   1  10        4.72        5.32      0.97 o
  -5   1  10        6.27        4.53      0.62 o
  -4   1  10       16.12       13.91      0.93 o
  -3   1  10        9.50        9.82      0.53 o
  -2   1  10      175.92      189.59      2.71 o
  -1   1  10       73.41       70.17      1.36 o
   0   1  10      232.67      259.63      3.87 o
   1   1  10      325.16      342.44      4.96 o
   2   1  10       63.72       58.37      1.19 o
   3   1  10       12.98       13.31      0.66 o
   4   1  10       73.20       70.37      1.51 o
   5   1  10       59.48       59.02      1.63 o
   6   1  10       27.56       23.74      1.25 o
  -6   2  10       25.98       25.82      1.76 o
  -5   2  10       20.17       17.79      1.39 o
  -4   2  10      193.78      185.35      3.29 o
  -3   2  10       76.22       73.85      1.66 o
  -2   2  10        1.73        1.42      0.44 o
  -1   2  10      558.68      567.67      9.13 o
   0   2  10       53.73       46.89      1.09 o
   1   2  10        6.15        6.35      0.41 o
   2   2  10      206.88      209.53      3.08 o
   3   2  10      162.43      158.56      2.56 o
   4   2  10       30.17       28.30      1.12 o
   5   2  10       27.12       27.89      1.27 o
   6   2  10        9.45       10.51      0.92 o
  -6   3  10        0.36        0.50      1.50 o
  -5   3  10       38.22       39.47      1.93 o
  -4   3  10       67.59       62.51      2.29 o
  -3   3  10      139.49      134.33      3.48 o
  -2   3  10       67.44       61.49      1.71 o
  -1   3  10       12.32        9.59      0.75 o
   0   3  10       21.27       21.23      1.04 o
   1   3  10      133.96      133.20      2.39 o
   2   3  10      376.56      372.32      6.34 o
   3   3  10       28.99       27.03      1.97 o
   4   3  10        2.24        2.18      0.55 o
   5   3  10        0.21       -0.09      0.42 o
   6   3  10        3.39        3.15      0.84 o
  -5   4  10       11.26       11.85      1.38 o
  -4   4  10       36.33       36.06      1.90 o
  -3   4  10      182.67      170.85      4.27 o
  -2   4  10      125.07      120.84      3.27 o
  -1   4  10       36.61       30.24      1.53 o
   0   4  10       15.58       16.05      1.17 o
   1   4  10       35.46       34.32      1.58 o
   2   4  10      120.83      117.29      3.29 o
   3   4  10       28.05       25.32      1.42 o
   4   4  10        2.29        2.95      0.73 o
   5   4  10       30.67       32.68      1.71 o
  -4   5  10        8.92        9.13      1.26 o
  -3   5  10        3.34        3.34      0.91 o
  -2   5  10       52.11       45.81      2.04 o
  -1   5  10        6.11        5.28      1.02 o
   0   5  10        4.80        3.74      0.82 o
   1   5  10       15.54       16.59      1.32 o
   2   5  10        3.06        2.84      0.87 o
   3   5  10        2.11        3.79      0.96 o
   4   5  10        0.10        1.88      0.91 o
  -2   6  10        0.64        1.32      1.03 o
  -1   6  10        9.53        8.59      1.47 o
   0   6  10       10.08       11.03      1.59 o
   1   6  10       28.14       35.35      2.40 o
   2   6  10        0.13       -0.86      0.85 o
  -7   0  11       15.28       21.13      2.94 o
  -6   0  11        0.60       -0.13      1.31 o
  -5   0  11      181.30      150.49      3.70 o
  -4   0  11      170.69      146.42      3.44 o
  -3   0  11        0.37       -0.10      0.40 o
  -2   0  11        0.19       -0.08      0.38 o
  -1   0  11       90.54       85.47      1.99 o
   0   0  11      527.02      534.01     12.20 o
   1   0  11       49.34       49.93      1.83 o
   2   0  11       98.95       99.34      2.43 o
   3   0  11       23.13       23.42      1.47 o
   4   0  11       31.93       31.05      1.42 o
   5   0  11        2.52        2.31      0.67 o
   6   0  11        3.70        3.83      0.86 o
  -6   1  11       33.56       34.09      1.63 o
  -5   1  11        5.82        4.35      0.83 o
  -4   1  11      122.52      107.81      2.21 o
  -3   1  11       18.96       18.44      0.84 o
  -2   1  11      363.62      354.69      4.73 o
  -1   1  11        7.21       10.36      0.60 o
   0   1  11       63.56       69.34      1.40 o
   1   1  11       16.50       16.29      0.59 o
   2   1  11       43.80       42.96      1.02 o
   3   1  11        8.24        8.71      0.57 o
   4   1  11      116.66      114.99      2.30 o
   5   1  11        6.77        5.99      0.68 o
   6   1  11        4.71        3.71      0.68 o
  -6   2  11        1.25        1.34      0.82 o
  -5   2  11        6.22        6.97      0.99 o
  -4   2  11       60.38       56.55      1.74 o
  -3   2  11      801.13      772.42     12.37 o
  -2   2  11      423.23      420.44      7.06 o
  -1   2  11       48.40       51.24      1.46 o
   0   2  11       18.90       19.06      0.73 o
   1   2  11        1.03        0.98      0.38 o
   2   2  11      136.88      134.64      2.19 o
   3   2  11      210.20      203.36      3.14 o
   4   2  11       31.64       30.35      1.19 o
   5   2  11       50.12       49.90      1.55 o
   6   2  11        5.84        5.77      0.78 o
  -6   3  11       70.35       70.34      3.92 o
  -5   3  11        1.48        0.91      0.85 o
  -4   3  11       95.79       91.31      2.85 o
  -3   3  11      177.11      175.90      3.58 o
  -2   3  11       51.87       50.59      1.58 o
  -1   3  11       27.68       27.08      1.23 o
   0   3  11        6.19        3.88      0.60 o
   1   3  11       26.33       26.12      1.22 o
   2   3  11       52.82       56.11      1.46 o
   3   3  11      404.81      388.90      7.99 o
   4   3  11       24.61       27.57      1.60 o
   5   3  11        4.74        5.23      0.88 o
  -5   4  11       10.20        9.89      1.29 o
  -4   4  11       17.09       15.45      1.91 o
  -3   4  11       53.45       54.29      2.18 o
  -2   4  11       63.73       66.14      2.32 o
  -1   4  11      151.19      127.34      3.26 o
   0   4  11       39.85       36.11      1.42 o
   1   4  11       10.12        8.82      0.96 o
   2   4  11       40.72       39.32      2.35 o
   3   4  11      263.22      256.66      5.88 o
   4   4  11       41.90       39.60      1.64 o
   5   4  11       15.00       22.85      1.61 o
  -4   5  11       13.42       13.42      1.43 o
  -3   5  11       27.50       23.16      1.97 o
  -2   5  11      140.62      136.81      3.79 o
  -1   5  11        0.82       -0.22      0.73 o
   0   5  11       54.44       52.77      2.63 o
   1   5  11       27.80       30.53      1.71 o
   2   5  11        8.41       11.53      1.31 o
   3   5  11        0.15       -1.01      0.75 o
  -1   6  11       10.40        6.96      1.34 o
   0   6  11       15.65       14.61      3.53 o
   1   6  11       11.88       11.89      1.64 o
  -6   0  12        3.34        4.47      1.16 o
  -5   0  12       14.35       15.04      1.56 o
  -4   0  12      111.55       94.62      2.78 o
  -3   0  12        9.38       10.18      0.92 o
  -2   0  12       21.67       21.38      0.99 o
  -1   0  12        0.04       -0.34      0.40 o
   0   0  12       60.58       60.38      2.08 o
   1   0  12      526.60      572.78     10.47 o
   2   0  12      270.74      271.16      5.43 o
   3   0  12        0.05        0.04      0.42 o
   4   0  12        1.00        0.96      0.56 o
   5   0  12        2.54        1.95      0.71 o
   6   0  12       33.21       35.04      1.79 o
  -6   1  12       23.17       21.19      1.58 o
  -5   1  12       59.02       52.34      1.79 o
  -4   1  12       60.87       55.50      1.70 o
  -3   1  12       46.98       47.20      1.49 o
  -2   1  12       84.69       82.09      1.63 o
  -1   1  12       21.65       25.48      0.83 o
   0   1  12      199.33      204.77      3.23 o
   1   1  12       62.86       68.19      1.29 o
   2   1  12       90.73       89.76      2.91 o
   3   1  12       10.75       11.49      0.65 o
   4   1  12        7.60        9.00      0.65 o
   5   1  12       34.59       33.40      1.28 o
   6   1  12       38.15       36.68      1.46 o
  -6   2  12        7.76        8.22      1.19 o
  -5   2  12        2.38        3.02      0.86 o
  -4   2  12       20.93       20.16      1.15 o
  -3   2  12        7.55        6.03      0.96 o
  -2   2  12       27.01       27.61      1.19 o
  -1   2  12      254.19      250.48      4.52 o
   0   2  12       51.40       52.38      1.52 o
   1   2  12       10.07       12.69      0.69 o
   2   2  12      124.21      118.71      2.27 o
   3   2  12      378.55      372.54      5.72 o
   4   2  12       70.31       67.37      1.98 o
   5   2  12       37.72       35.89      1.65 o
   6   2  12        1.53        1.63      0.73 o
  -6   3  12       99.86      105.96      4.36 o
  -5   3  12        5.11        6.72      1.07 o
  -4   3  12        3.34        3.03      0.84 o
  -3   3  12      232.83      227.63      4.41 o
  -2   3  12       29.62       27.37      1.32 o
  -1   3  12        0.79        0.69      0.52 o
   0   3  12       77.74       77.67      2.02 o
   1   3  12       48.19       45.60      1.50 o
   2   3  12       62.81       63.16      1.84 o
   3   3  12      204.35      201.54      4.00 o
   4   3  12        9.20        8.03      0.91 o
   5   3  12       15.10       15.43      1.21 o
  -5   4  12        6.60        4.84      1.12 o
  -4   4  12       20.54       22.34      1.64 o
  -3   4  12      143.58      135.20      3.73 o
  -2   4  12       56.39       53.67      2.14 o
  -1   4  12       43.23       36.31      1.77 o
   0   4  12        1.90        1.86      0.58 o
   1   4  12        6.52        5.67      0.84 o
   2   4  12       49.58       48.28      2.06 o
   3   4  12       26.58       24.76      2.70 o
   4   4  12        3.60        4.24      0.97 o
  -3   5  12       25.56       20.53      1.64 o
  -2   5  12       29.44       30.57      3.94 o
  -1   5  12       24.69       23.26      1.65 o
   0   5  12        6.52        6.72      1.48 o
   1   5  12       11.06       11.67      1.63 o
   2   5  12        7.16        8.26      1.17 o
   3   5  12       11.24       10.96      1.32 o
   0   6  12        3.09        6.00      1.43 o
  -6   0  13       24.93       44.52      3.93 o
  -5   0  13       41.81       37.45      2.32 o
  -4   0  13       29.64       32.76      1.47 o
  -3   0  13      117.48      115.42      2.79 o
  -2   0  13        1.01        0.28      0.40 o
  -1   0  13       89.51       83.24      2.07 o
   0   0  13       17.68       19.43      1.00 o
   1   0  13      143.35      144.05      3.18 o
   2   0  13        0.34        0.48      0.43 o
   3   0  13        1.10        1.29      0.51 o
   4   0  13       26.20       26.40      1.39 o
   5   0  13        2.42        1.64      0.74 o
   6   0  13       13.03       11.35      1.99 o
  -6   1  13       11.64       10.41      1.23 o
  -5   1  13       36.14       31.24      1.45 o
  -4   1  13       41.77       35.81      1.41 o
  -3   1  13       49.61       48.31      1.52 o
  -2   1  13      721.51      684.75     10.97 o
  -1   1  13      246.69      241.50      4.16 o
   0   1  13       12.22       11.98      0.84 o
   1   1  13      166.51      174.66      2.94 o
   2   1  13        3.04        2.67      0.42 o
   3   1  13       45.34       46.36      1.18 o
   4   1  13       11.21       11.62      0.74 o
   5   1  13       82.78       78.67      1.97 o
   6   1  13        0.25        0.41      0.58 o
  -6   2  13        5.85        7.20      1.17 o
  -5   2  13       66.97       68.38      3.67 o
  -4   2  13        9.57       10.03      0.92 o
  -3   2  13      360.38      342.57      6.07 o
  -2   2  13      121.78      121.12      2.68 o
  -1   2  13      105.91      101.49      2.69 o
   0   2  13       11.23       10.65      0.81 o
   1   2  13       18.38       17.54      0.83 o
   2   2  13       56.02       57.32      1.63 o
   3   2  13      202.71      205.50      3.55 o
   4   2  13       41.25       39.28      1.81 o
   5   2  13       78.91       78.17      2.30 o
   6   2  13        6.74        6.72      0.97 o
  -5   3  13       37.96       35.86      1.98 o
  -4   3  13        2.15        2.65      0.85 o
  -3   3  13        9.47        8.60      0.83 o
  -2   3  13       38.27       36.24      1.67 o
  -1   3  13       12.04       10.87      1.49 o
   0   3  13      240.70      216.88      4.18 o
   1   3  13       11.94       12.77      1.09 o
   2   3  13      109.04      105.24      2.58 o
   3   3  13       80.89       76.37      2.56 o
   4   3  13       39.91       41.57      2.55 o
   5   3  13        3.00        2.77      0.78 o
  -4   4  13        8.27        8.02      1.16 o
  -3   4  13       79.69       82.43      2.79 o
  -2   4  13      137.37      128.39      3.56 o
  -1   4  13      118.47      103.40      2.87 o
   0   4  13        3.37        3.09      0.67 o
   1   4  13        7.58        7.09      0.95 o
   2   4  13       58.12       55.02      2.23 o
   3   4  13      166.25      159.00      4.26 o
   4   4  13       53.11       49.87      2.26 o
  -3   5  13       13.82       13.74      1.44 o
  -2   5  13      120.29      125.87      6.55 o
  -1   5  13       34.79       28.61      1.80 o
   0   5  13       11.32       10.73      1.18 o
   1   5  13       14.22       16.27      1.81 o
   2   5  13       12.73       12.75      1.51 o
   3   5  13        5.78        5.99      1.10 o
  -6   0  14        2.32        0.85      1.70 o
  -5   0  14       66.67       63.92      4.43 o
  -4   0  14      146.04      128.12      6.25 o
  -3   0  14       57.19       61.15      2.31 o
  -2   0  14       86.48       86.53      2.78 o
  -1   0  14       58.20       58.75      2.12 o
   0   0  14       80.57       87.24      2.82 o
   1   0  14       55.64       55.42      1.80 o
   2   0  14      151.65      161.62      3.64 o
   3   0  14       98.02      107.98      2.81 o
   4   0  14        5.37        3.13      0.90 o
   5   0  14        3.07        2.53      0.79 o
   6   0  14        5.04        4.09      1.14 o
  -6   1  14       11.48       13.80      1.80 o
  -5   1  14        5.70        3.81      0.77 o
  -4   1  14       36.55       32.47      1.39 o
  -3   1  14      126.70      117.95      2.64 o
  -2   1  14      111.75      108.88      2.43 o
  -1   1  14       65.57       64.08      1.74 o
   0   1  14        3.52        4.76      0.54 o
   1   1  14       52.63       58.11      1.42 o
   2   1  14       98.51      102.55      2.06 o
   3   1  14       14.57       15.78      1.23 o
   4   1  14      218.06      217.83      3.81 o
   5   1  14       23.76       24.23      1.41 o
   6   1  14       26.30       25.45      1.54 o
  -6   2  14       15.72       16.56      1.55 o
  -5   2  14        2.72        3.63      0.91 o
  -4   2  14        7.17        5.32      0.91 o
  -3   2  14       82.22       78.75      2.11 o
  -2   2  14       60.99       59.44      1.75 o
  -1   2  14       28.99       27.66      1.22 o
   0   2  14       38.42       38.12      1.95 o
   1   2  14        7.42        8.05      0.76 o
   2   2  14       89.49       89.76      1.94 o
   3   2  14      257.78      267.72      4.42 o
   4   2  14       88.22       94.94      2.47 o
   5   2  14        0.33        0.16      0.89 o
  -5   3  14       19.15       20.70      1.64 o
  -4   3  14        6.85        6.37      1.04 o
  -3   3  14        8.82        8.87      1.15 o
  -2   3  14       12.99       10.87      0.89 o
  -1   3  14       27.46       21.88      1.81 o
   0   3  14       86.54       83.25      2.20 o
   1   3  14       24.11       25.12      1.57 o
   2   3  14       22.56       19.68      1.21 o
   3   3  14       14.39       14.08      1.50 o
   4   3  14       13.04       12.25      1.08 o
   5   3  14        2.65        2.11      0.77 o
  -4   4  14       11.06       13.67      1.43 o
  -3   4  14       20.74       18.73      2.07 o
  -2   4  14       69.32       69.61      2.52 o
  -1   4  14       12.24       10.34      0.97 o
   0   4  14        0.93        1.18      0.60 o
   1   4  14        9.01        9.03      1.38 o
   2   4  14        2.63        2.52      0.86 o
   3   4  14        2.55        3.70      1.09 o
   4   4  14       26.81       26.64      1.86 o
  -3   5  14       54.91       57.15      2.52 o
  -2   5  14       25.64       26.38      2.54 o
  -1   5  14       16.01       16.48      1.49 o
   0   5  14        5.66        4.13      0.94 o
   1   5  14       13.49       18.39      3.98 o
   2   5  14       15.91       17.42      1.62 o
  -6   0  15        4.39        7.92      2.31 o
  -5   0  15        1.27       -0.45      1.40 o
  -4   0  15       52.05       47.28      3.61 o
  -3   0  15       12.97       14.47      2.16 o
  -2   0  15      216.35      210.78      5.40 o
  -1   0  15        0.32        1.94      1.08 o
   0   0  15       53.20       55.68      2.21 o
   1   0  15        2.43        2.44      0.72 o
   2   0  15      145.12      155.70      4.45 o
   3   0  15        1.84        1.91      1.27 o
   4   0  15       15.10       16.11      1.23 o
   5   0  15       13.74       13.76      1.42 o
  -6   1  15        2.60        4.41      2.22 o
  -5   1  15        7.95        8.58      1.63 o
  -4   1  15       40.28       35.71      1.48 o
  -3   1  15       97.00       94.37      2.31 o
  -2   1  15      604.54      588.55      9.61 o
  -1   1  15       48.43       47.52      1.54 o
   0   1  15        9.50        9.75      0.72 o
   1   1  15       25.87       26.79      1.12 o
   2   1  15        8.81        9.10      0.75 o
   3   1  15       65.40       67.25      1.87 o
   4   1  15       25.55       29.81      1.36 o
   5   1  15        5.26        4.17      0.77 o
  -5   2  15       24.55       28.40      1.80 o
  -4   2  15       97.87       92.38      3.19 o
  -3   2  15       11.42       11.32      0.93 o
  -2   2  15       22.69       22.29      1.19 o
  -1   2  15       42.04       39.37      1.69 o
   0   2  15        7.95        6.75      0.98 o
   1   2  15       45.98       40.74      1.46 o
   2   2  15       11.95       12.90      0.81 o
   3   2  15       14.81       14.48      1.05 o
   4   2  15       16.63       18.04      1.21 o
   5   2  15       11.25       11.00      1.09 o
  -5   3  15       13.91       13.24      1.47 o
  -4   3  15        2.80        2.37      0.86 o
  -3   3  15       42.10       39.07      2.68 o
  -2   3  15        1.97        2.74      0.63 o
  -1   3  15       48.33       45.01      1.63 o
   0   3  15      280.63      256.43      7.26 o
   1   3  15       10.37        8.64      0.88 o
   2   3  15        0.03       -0.28      0.60 o
   3   3  15        1.75        1.98      0.75 o
   4   3  15        3.21        3.60      1.24 o
  -4   4  15        6.26        7.41      1.20 o
  -3   4  15        2.68        2.75      0.92 o
  -2   4  15       15.59       15.01      1.67 o
  -1   4  15        4.93        3.52      0.74 o
   0   4  15       17.76       16.65      1.21 o
   1   4  15       10.72       13.08      1.60 o
   2   4  15        8.59        9.88      1.19 o
   3   4  15       45.72       39.03      2.67 o
  -2   5  15       88.51       88.48      3.16 o
  -1   5  15       48.47       48.44      2.28 o
   0   5  15        3.57        3.89      0.94 o
   1   5  15       10.57       14.08      1.82 o
   2   5  15       15.26       21.77      1.76 o
  -5   0  16        0.82        2.82      1.65 o
  -4   0  16        0.10       -0.32      1.29 o
  -3   0  16       12.51       14.26      2.25 o
  -2   0  16       11.13       11.30      1.90 o
  -1   0  16      561.75      557.38     18.90 o
   0   0  16       23.25       24.93      2.38 o
   1   0  16       52.56       62.72      2.52 o
   2   0  16        1.97        2.61      0.76 o
   3   0  16        2.07        2.93      0.86 o
   4   0  16       48.60       47.15      2.38 o
   5   0  16        0.05       -0.39      0.83 o
  -5   1  16       13.28       14.62      1.80 o
  -4   1  16       49.93       44.62      1.91 o
  -3   1  16      143.42      137.43      3.51 o
  -2   1  16      168.92      176.93      4.11 o
  -1   1  16       88.05       88.11      2.55 o
   0   1  16        7.35        8.07      0.75 o
   1   1  16       88.13       88.98      1.91 o
   2   1  16       78.78       79.73      2.10 o
   3   1  16      132.90      134.53      2.66 o
   4   1  16      295.75      315.94      5.20 o
   5   1  16       35.07       37.15      1.68 o
  -5   2  16       34.15       37.29      1.98 o
  -4   2  16       21.41       20.46      1.27 o
  -3   2  16       39.48       36.48      1.51 o
  -2   2  16       54.44       54.27      1.73 o
  -1   2  16       13.96       13.83      0.98 o
   0   2  16       27.69       24.94      1.23 o
   1   2  16        2.35        1.93      0.75 o
   2   2  16       10.90       10.93      0.92 o
   3   2  16       39.89       42.66      1.62 o
   4   2  16       20.24       23.55      1.40 o
   5   2  16        8.97        9.97      1.07 o
  -4   3  16        0.62       -0.42      0.83 o
  -3   3  16        1.67        1.64      0.58 o
  -2   3  16       13.44       13.59      1.22 o
  -1   3  16       10.40        9.90      0.89 o
   0   3  16       26.51       24.86      1.34 o
   1   3  16        4.37        5.21      0.78 o
   2   3  16        2.38        1.97      0.75 o
   3   3  16       25.26       28.27      1.95 o
   4   3  16        6.55        7.41      1.18 o
  -3   4  16       46.12       55.20      2.38 o
  -2   4  16       81.58       88.22      3.58 o
  -1   4  16       13.56       11.51      1.06 o
   0   4  16       16.42       13.44      1.19 o
   1   4  16       37.80       35.48      1.86 o
   2   4  16        2.61        3.24      0.94 o
   3   4  16       13.79       14.91      1.47 o
  -1   5  16       55.31       59.23      3.11 o
   0   5  16        0.32       -0.56      0.78 o
   1   5  16       21.80       25.63      1.88 o
  -5   0  17       10.69        5.32      2.01 o
  -4   0  17        3.88        5.02      1.74 o
  -3   0  17        6.17        6.89      1.79 o
  -2   0  17      367.48      360.54     13.21 o
  -1   0  17      917.41      960.83     53.24 o
   0   0  17        0.34        0.01      0.82 o
   1   0  17        0.00       -0.10      0.53 o
   2   0  17        4.84        6.26      1.02 o
   3   0  17       27.95       30.63      1.98 o
   4   0  17       11.53       12.45      1.46 o
   5   0  17        0.00        0.73      1.02 o
  -5   1  17       37.98       48.64      2.87 o
  -4   1  17       30.98       36.85      2.45 o
  -3   1  17       19.36       23.09      1.48 o
  -2   1  17       89.21       88.06      2.61 o
  -1   1  17        1.01        1.25      0.64 o
   0   1  17        4.03        4.54      0.77 o
   1   1  17       33.75       33.07      1.30 o
   2   1  17        2.78        2.74      0.52 o
   3   1  17       90.80      100.40      2.50 o
   4   1  17        2.19        3.95      0.74 o
   5   1  17       18.37       19.92      1.93 o
  -5   2  17       51.18       57.80      2.95 o
  -4   2  17        2.14        1.63      0.78 o
  -3   2  17       11.76       11.51      1.15 o
  -2   2  17        4.43        5.11      0.82 o
  -1   2  17       20.35       22.09      1.24 o
   0   2  17       94.21       88.24      2.80 o
   1   2  17       67.66       56.39      1.81 o
   2   2  17       28.39       29.38      1.42 o
   3   2  17       27.80       29.87      1.49 o
   4   2  17       21.49       23.16      1.41 o
  -4   3  17        3.84        3.44      0.96 o
  -3   3  17       19.78       20.95      1.30 o
  -2   3  17        6.62        6.20      0.92 o
  -1   3  17        1.67        1.10      0.61 o
   0   3  17       15.38       10.48      0.94 o
   1   3  17        7.14        5.66      0.81 o
   2   3  17        8.62       11.74      1.24 o
   3   3  17        5.41        4.95      0.99 o
   4   3  17        6.08        5.00      1.09 o
  -3   4  17        2.45        3.86      1.06 o
  -2   4  17       30.65       32.42      2.06 o
  -1   4  17        0.20       -0.65      0.58 o
   0   4  17       23.48       26.47      1.50 o
   1   4  17       56.60       56.74      2.37 o
   2   4  17        2.08        2.82      1.07 o
  -5   0  18        3.87        2.70      1.70 o
  -4   0  18       26.90       26.69      3.15 o
  -3   0  18        1.03       -0.97      1.15 o
  -2   0  18      250.49      248.86      9.97 o
  -1   0  18      696.85      718.44     24.02 o
   0   0  18        5.67        5.02      0.96 o
   1   0  18        0.69        0.34      0.71 o
   2   0  18        4.29        3.85      0.89 o
   3   0  18        5.56        4.93      1.04 o
   4   0  18      169.60      176.27      5.39 o
  -5   1  18        4.33        7.07      1.49 o
  -4   1  18        8.40        9.20      1.46 o
  -3   1  18        8.69        6.10      1.66 o
  -2   1  18       22.92       24.25      1.48 o
  -1   1  18       18.64       19.04      1.29 o
   0   1  18       71.20       76.04      2.45 o
   1   1  18       12.70       11.86      1.12 o
   2   1  18       41.49       40.90      1.49 o
   3   1  18       23.33       24.80      1.36 o
   4   1  18       67.53       67.80      2.12 o
  -4   2  18        7.67        6.81      1.02 o
  -3   2  18       64.21       63.45      3.73 o
  -2   2  18       23.84       20.72      1.43 o
  -1   2  18       26.47       27.09      2.33 o
   0   2  18       54.42       48.67      2.47 o
   1   2  18       31.32       30.15      1.52 o
   2   2  18       40.47       41.30      1.86 o
   3   2  18       18.30       17.03      1.20 o
   4   2  18        6.67        7.26      1.54 o
  -4   3  18       28.24       29.06      2.48 o
  -3   3  18       53.51       55.48      1.97 o
  -2   3  18        6.84        6.14      1.11 o
  -1   3  18        3.17        4.31      0.76 o
   0   3  18       30.96       30.88      1.96 o
   1   3  18       17.32       13.79      1.44 o
   2   3  18       11.04       10.71      1.20 o
   3   3  18        0.55        0.56      0.75 o
  -2   4  18       12.80       10.25      1.85 o
  -1   4  18        2.83        3.74      0.84 o
   0   4  18       15.31       17.08      1.27 o
   1   4  18        5.48        6.93      1.12 o
   2   4  18       17.32       20.98      1.71 o
  -4   0  19        0.06        3.91      1.69 o
  -3   0  19       10.36       12.20      2.24 o
  -2   0  19       13.92       14.94      2.30 o
  -1   0  19        3.29        6.22      1.59 o
   0   0  19        4.96        6.16      2.39 o
   1   0  19       10.86        8.66      1.13 o
   2   0  19        5.89        6.20      1.10 o
   3   0  19       26.54       27.58      2.03 o
   4   0  19      123.97      138.81      5.91 o
  -4   1  19       62.82       66.12      5.71 o
  -3   1  19       14.53       14.66      2.07 o
  -2   1  19       33.56       34.59      1.69 o
  -1   1  19      166.23      167.97      5.30 o
   0   1  19       78.99       81.92      2.62 o
   1   1  19       41.05       40.95      2.01 o
   2   1  19       12.05       12.25      1.17 o
   3   1  19        5.83        5.98      0.81 o
   4   1  19       18.77       18.33      1.27 o
  -4   2  19        5.08        3.82      1.23 o
  -3   2  19        4.65        4.22      0.90 o
  -2   2  19       36.92       41.79      1.89 o
  -1   2  19       13.46       12.38      1.15 o
   0   2  19        8.83        8.88      1.08 o
   1   2  19       58.88       59.65      2.27 o
   2   2  19       10.17       10.11      1.13 o
   3   2  19       13.62       15.41      1.37 o
  -3   3  19        3.85        2.99      0.88 o
  -2   3  19        9.88       15.11      1.54 o
  -1   3  19        8.45        8.73      0.96 o
   0   3  19       12.11        9.50      1.17 o
   1   3  19        9.85       11.08      1.07 o
   2   3  19        9.76       10.64      1.26 o
   3   3  19        9.89       10.77      1.89 o
  -1   4  19        3.54        3.88      0.85 o
   0   4  19        4.53        6.07      1.10 o
   1   4  19       23.61       28.84      1.95 o
  -4   0  20       16.25       22.26      3.10 o
  -3   0  20        6.62        7.50      2.03 o
  -2   0  20       19.18       17.45      2.51 o
  -1   0  20        1.44        1.66      1.25 o
   0   0  20       53.39       54.32      3.85 o
   1   0  20        0.56        0.54      1.03 o
   2   0  20        3.97        3.98      0.99 o
   3   0  20        2.30        2.38      0.97 o
   4   0  20       61.75       59.75      2.94 o
  -4   1  20        1.52        2.05      1.14 o
  -3   1  20        7.29        8.69      1.44 o
  -2   1  20        0.18        0.18      0.91 o
  -1   1  20      211.14      218.60      5.13 o
   0   1  20      286.34      302.19      6.58 o
   1   1  20       46.13       46.33      2.20 o
   2   1  20        7.34        7.66      1.02 o
   3   1  20        9.68        8.96      1.13 o
  -3   2  20       21.04       21.45      1.57 o
  -2   2  20        3.00        4.10      1.04 o
  -1   2  20        1.00        0.82      0.69 o
   0   2  20       29.82       33.96      1.87 o
   1   2  20       15.08       14.52      1.37 o
   2   2  20       17.21       15.39      1.35 o
   3   2  20       15.31       16.35      1.82 o
  -2   3  20       86.86       98.86      3.16 o
  -1   3  20        1.65        2.15      0.78 o
   0   3  20       10.67       12.30      1.30 o
   1   3  20        6.77        7.24      1.07 o
   2   3  20       11.33       12.23      1.60 o
  -3   0  21        0.01        0.20      1.36 o
  -2   0  21        3.09        3.66      1.59 o
  -1   0  21      113.76      107.69      5.86 o
   0   0  21       94.21       93.33      5.26 o
   1   0  21        5.47        5.84      1.66 o
   2   0  21        0.00       -0.23      0.74 o
   3   0  21        0.82        1.51      0.94 o
  -3   1  21       18.27       19.57      1.98 o
  -2   1  21       10.50       12.88      2.80 o
  -1   1  21       46.59       46.94      2.61 o
   0   1  21       15.16       18.23      1.44 o
   1   1  21       11.51       12.02      1.23 o
   2   1  21       29.52       30.09      2.54 o
   3   1  21        0.07       -0.17      0.69 o
  -3   2  21        9.71        9.28      1.54 o
  -2   2  21        2.23        2.73      0.84 o
  -1   2  21       14.19       14.76      2.07 o
   0   2  21       26.47       25.14      2.57 o
   1   2  21       21.59       19.26      1.53 o
   2   2  21       13.68       13.86      1.36 o
  -1   3  21        2.89        3.16      0.91 o
   0   3  21        0.12       -0.05      0.74 o
   1   3  21       10.41       12.73      1.35 o
  -3   0  22       19.54       19.16      2.88 o
  -2   0  22        3.36        4.48      1.74 o
  -1   0  22       41.50       50.99      3.94 o
   0   0  22        2.07        4.49      1.60 o
   1   0  22       11.21       11.99      2.19 o
   2   0  22      121.74      132.46      6.82 o
  -2   1  22        1.24        1.54      1.05 o
  -1   1  22       27.46       30.70      2.40 o
   0   1  22       80.07       85.44      3.65 o
   1   1  22       11.77       11.72      1.27 o
   2   1  22       20.30       19.04      1.56 o
  -2   2  22       20.37       25.01      2.89 o
  -1   2  22        1.85        3.00      1.13 o
   0   2  22       89.73       93.21      3.11 o
   1   2  22       94.28      101.21      3.24 o
  -2   0  23        0.06       -0.17      1.27 o
  -1   0  23       22.65       23.12      3.04 o
   0   0  23        0.02        0.14      1.25 o
   1   0  23       27.98       30.10      3.38 o
  -1   1  23        3.07        3.81      1.86 o
   0   1  23       17.51       18.62      1.91 o
   1   1  23       13.55       12.88      1.35 o
 
